# Supplementary material for: MLKL promotes cellular differentiation in myeloid leukemia by facilitating the release of G-CSF
Source: Cell Death Differ. 2021 Jun 2;28(12):3235–50. doi: 10.1038/s41418-021-00811-1 (PMC8630008; doi:10.1038/s41418-021-00811-1)
Supplement: Supplementary file 8 — Supplementary Table S1 [file 41418_2021_811_MOESM8_ESM.xlsx]

## Sheet: Sheet1
NAME	Rank	FDR
NOD2	1	1.48456e-10
SLC31A2	2	1.89105e-08
CYBB	3	1.43449e-07
BEST1	4	1.08085e-07
PTAFR	5	1.29715e-07
IFNGR2	6	2.32861e-07
PIK3R5	7	2.42905e-07
CLEC5A	8	3.54208e-07
TNFSF10	9	7.51552e-07
IL4R	10	1.08893e-06
IL10RA	11	1.34538e-05
C5AR1	12	1.28649e-05
CD14	13	2.13868e-05
TLR1	14	2.0129e-05
FPR1	15	2.20606e-05
PTPRE	16	2.38477e-05
ACVR1B	17	2.48378e-05
TLR2	18	2.72222e-05
RHOG	19	9.39061e-05
CDKN1A	20	0.000122608
CD48	21	0.000119493
P2RY2	22	0.000123286
P2RX4	23	0.00012178
TNFRSF1B	24	0.000121633
FFAR2	25	0.000120145
STAB1	26	0.000121781
KCNJ2	27	0.00012626
HAS2	28	0.000156142
MARCO	29	0.00015816
C3AR1	30	0.000202664
PLAUR	31	0.00022355
AQP9	32	0.000421171
PTGIR	33	0.000424905
P2RX7	34	0.000453901
CD55	35	0.000509125
CSF3	36	0.000838729
EMP3	37	0.0012558
SLC31A1	38	0.00144949
TIMP1	39	0.00144281
TNFSF15	40	0.00152277
MMP14	41	0.00209564
HBEGF	42	0.00210256
LYN	43	0.00207243
CCL20	44	0.0020355
GABBR1	45	0.00250997
ADORA2B	46	0.00274526
CMKLR1	47	0.0032126
IRAK2	48	0.00516118
GPR132	49	0.00572557
GCH1	50	0.00649485
