# Supplementary material for: MLKL promotes cellular differentiation in myeloid leukemia by facilitating the release of G-CSF
Source: Cell Death Differ. 2021 Jun 2;28(12):3235–50. doi: 10.1038/s41418-021-00811-1 (PMC8630008; doi:10.1038/s41418-021-00811-1)
Supplement: Supplementary file 10 — Supplementary Table S2 [file 41418_2021_811_MOESM10_ESM.xlsx]

## Sheet: data for heatmap
NAME	MLKL_L1	MLKL_L2	MLKL_L3	MLKL_L4	MLKL_L5	MLKL_L6	MLKL_L7	MLKL_L8	MLKL_L9	MLKL_L10	MLKL_L11	MLKL_L12	MLKL_L13	MLKL_L14	MLKL_L15	MLKL_L16	MLKL_L17	MLKL_H1	MLKL_H2	MLKL_H3	MLKL_H4	MLKL_H5	MLKL_H6	MLKL_H7	MLKL_H8	MLKL_H9	MLKL_H10	MLKL_H11	MLKL_H12	MLKL_H13	MLKL_H14	MLKL_H15	MLKL_H16	MLKL_H17
ACVR1B	7.3895	9.2194	9.3866	9.772	7.6849	8.6587	7.7019	8.1589	9.0965	9.9359	8.9229	9.6165	9.6926	8.0614	8.596	9.0332	9.5713	10.4996	10.5436	9.9099	10.4316	9.9523	10.1322	9.2903	9.8039	10.0824	9.8616	10.3474	10.1031	9.6329	9.7915	9.6045	10.0987	10.8192
ADM	1.2998	3.6819	0	7.455	4.7796	4.3244	1.4864	7.1295	6.0625	0.7067	3.2867	2.2551	5.7264	5.823	0	4.1135	2.6311	4.2468	2.8845	4.1359	3.8248	7.9498	8.7685	7.7547	6.7042	7.459	6.01	4.6336	8.3828	6.0874	1.8282	4.9526	4.4428	8.0639
ADORA2B	5.3901	6.4743	7.1858	4.3571	7.3574	5.0717	3.3232	6.6363	6.4139	7.4498	6.5655	6.5462	6.2471	6.3651	6.2006	5.0712	6.3491	6.6887	6.4593	7.4147	8.1313	6.2332	7.152	6.8524	7.0498	6.8782	7.0702	7.6985	7.2052	6.981	7.0692	7.8568	7.3175	6.4506
AHR	12.5183	14.7008	10.8688	11.0793	10.8632	10.5349	9.7045	11.9889	7.0373	6.1272	12.6397	7.7618	11.289	11.7477	10.8916	8.5745	11.6255	7.9695	13.6433	11.402	12.2672	12.6283	12.8578	13.0526	12.8152	10.2401	12.1666	12.5872	12.7772	11.7339	12.827	10.5771	7.0367	13.4627
AQP9	3.4898	4.5743	0	5.0933	6.549	4.3244	3.9462	8.2209	8.0462	0.7067	5.5938	1.9374	8.4653	2.9912	1.5531	3.1945	0	2.902	8.2378	4.1873	6.6542	12.5176	12.2331	11.6442	11.1365	9.7586	7.1456	8.5606	12.2062	11.5849	3.7134	9.4987	3.6575	9.9989
AXL	4.0944	2.3858	3.087	4.7192	9.1983	7.6981	3.3232	5.9274	4.4638	3.9578	3.0012	3.3832	2.6462	6.0345	3.4159	4.8847	3.806	1.6591	2.5332	8.4373	8.1836	2.7847	4.4386	3.5369	4.428	6.3788	7.2381	4.1624	1.546	3.4915	6.4017	5.1299	5.758	3.7665
BEST1	6.8095	7.8139	6.3076	6.2494	6.4607	5.5618	5.3451	5.9947	6.4578	5.7746	5.3989	6.812	6.2596	7.5136	4.9983	4.7271	5.5783	8.0023	8.215	6.7987	8.0209	9.3242	8.4769	8.4501	9.3619	8.8544	7.9855	8.3081	9.6575	7.9983	8.7663	7.7084	6.9036	9.1827
C3AR1	8.4408	6.9881	9.8901	10.4488	8.1272	7.2079	8.5845	5.7316	6.6402	9.6986	9.5854	10.7994	8.1111	3.798	7.3869	9.8778	9.3623	11.518	11.3222	11.9337	12.2768	9.8269	10.8453	9.9382	10.9128	10.3925	8.9061	8.8254	12.5954	10.8602	10.146	9.4627	10.0711	13.0356
C5AR1	5.997	7.3212	2.4017	5.3214	8.7646	6.2946	4.2493	9.2981	8.6672	2.4396	6.5249	2.7356	9.9347	5.5751	2.7663	3.726	4.8861	6.2581	10.3286	6.9917	9.1647	12.5115	10.7392	11.6094	13.6039	8.6077	10.3097	11.1715	13.0994	12.0353	11.4217	11.7606	6.5665	14.0312
CCL20	0	0	0	0	0	0	0	0	0	0	0	0	0.729	0	0	1.0139	0	2.4105	1.3764	2.45	1.5268	0	0	0.7715	1.5481	0	0.7832	0	2.6135	0	1.5427	0	3.6575	4.4992
CCL22	1.2998	5.784	1.0504	0	4.0288	1.2385	0	0	0	0.7067	1.859	0	0	0	0	2.0208	0	0	3.7834	0	0	0	1.946	0	1.8342	1.542	3.0373	0	1.546	3.1509	6.5853	6.5316	0	4.2489
CCL24	0	1.4279	0	0	1.2588	0	0	0.9748	0	1.179	0	0	0.729	0	0	1.0139	1.2008	5.2902	3.4029	3.0027	6.4827	0	1.946	0.7715	0.7149	0	2.413	1.7249	0	0	0.7118	0	2.58	3.3229
CCL5	9.3348	11.99	7.7352	5.4873	11.1388	9.7303	9.1761	9.4432	10.013	7.0288	8.2314	8.4784	6.0174	8.1649	8.7976	8.4156	5.9246	10.6298	8.6893	8.7098	10.0152	10.0645	7.7433	8.0753	9.2352	9.6817	8.2942	6.9891	8.1029	10.7337	9.8614	10.9819	8.5551	9.0242
CCR7	5.4395	6.4184	6.7705	5.1339	7.6603	7.0687	7.7449	8.2848	4.8405	7.4393	3.4107	7.1549	7.6168	8.2284	7.5372	7.5667	6.3259	6.8231	6.6318	5.5907	9.2629	9.652	7.7043	8.9603	9.2581	8.2573	6.6301	6.2826	5.3688	7.3932	8.6447	8.2085	8.7232	8.4861
CCRL2	6.0296	5.2553	7.9628	6.5633	9.1461	6.986	7.1266	6.1594	1.8613	5.0819	6.6307	3.623	7.5011	6.0125	5.4766	7.0047	4.8861	6.8504	7.7421	6.8474	6.2705	7.6103	7.3792	7.1469	7.1574	6.6637	7.4669	6.5544	8.1749	7.8279	6.5167	8.05	6.6162	7.3337
CD14	5.5336	7.202	1.0504	5.6916	9.1083	6.4927	2.2028	9.8289	7.3599	1.819	5.1713	3.5081	8.2169	5.5137	2.9581	4.834	1.2008	5.8358	11.0579	5.4919	8.2068	13.209	13.3757	12.9002	12.6986	11.4002	11.1535	11.3503	13.793	11.082	10.1907	12.7232	4.3867	12.2985
CD40	3.0548	5.4904	5.1405	3.8724	7.8809	6.191	5.3764	6.664	5.0268	6.6011	0.9075	3.0955	9.0144	5.718	5.2386	6.1358	2.9056	4.4504	5.5634	5.3637	6.7455	7.042	6.2046	7.726	6.9259	6.806	4.7525	5.4352	9.1136	5.4709	7.0204	7.6687	6.0922	6.6959
CD48	9.4142	7.5661	7.4472	5.9408	9.6285	9.5233	8.8859	9.2825	8.2027	7.2665	5.0994	7.6977	8.6179	8.3519	10.3173	8.4199	4.8861	9.8884	8.7441	8.3638	9.1312	12.3764	12.0445	10.4869	12.3031	10.9631	10.8614	10.2705	12.5347	9.417	9.4798	11.8664	10.4557	9.2416
CD55	10.8852	10.6691	10.1542	9.8908	11.6467	10.0201	9.945	10.8319	10.6158	9.1369	10.4866	9.3148	12.8852	10.1346	9.7036	9.939	9.7097	11.5289	10.6333	11.0377	12.5307	12.3003	12.5515	11.7212	12.2669	11.3461	11.0943	11.1681	12.0521	10.7803	10.3662	11.2809	11.1548	11.6669
CD70	1.2998	10.6048	0	0.9816	3.3298	5.8773	2.2028	1.9621	1.2121	1.819	0	2.2551	0.729	0	5.5968	0	2.2916	1.9552	5.2061	2.7526	2.7321	0	0	3.134	3.9776	2.7519	2.5962	5.9111	4.5484	2.0541	8.3722	7.6744	3.0822	4.8982
CDKN1A	4.7717	10.4495	6.5073	8.6319	8.3093	9.0102	7.2341	10.3974	8.6052	7.6807	9.5025	7.5958	9.3745	7.6338	6.8831	6.6568	9.7923	10.3366	11.3163	9.9799	10.4306	9.6646	10.4858	10.1161	11.4921	8.749	9.9755	9.5542	11.8614	10.0685	11.9585	11.3959	8.0851	12.264
CHST2	5.0515	8.9772	6.3072	9.4245	10.7405	8.0779	8.7981	6.7442	7.6801	8.2409	7.4822	8.408	8.7647	7.2284	6.6529	9.1723	8.9153	9.3521	7.3203	5.5715	8.3215	8.7868	8.7988	9.5368	9.4894	10.0773	8.7089	10.0498	9.4013	8.0372	6.1785	9.938	9.1109	8.0493
CLEC5A	6.1533	4.2289	5.7118	2.7757	5.2447	7.6054	4.8544	6.6222	7.8295	2.0568	8.0478	3.0955	5.9268	2.7987	2.9581	4.981	2.6311	11.566	5.6803	9.6382	9.4761	9.7832	6.2185	8.0252	11.0674	11.0417	11.2831	10.5496	8.062	10.6441	9.6406	10.9504	9.7086	8.601
CMKLR1	4.5192	4.8944	5.096	4.3571	8.72	6.5462	5.0238	7.691	5.1389	3.77	3.0012	4.6197	5.5351	10.3865	5.5677	7.0047	1.2008	6.9376	7.9886	6.8394	8.9372	6.9069	8.7942	8.3991	8.427	7.4031	7.2988	8.6011	8.3091	5.6171	5.4293	7.6397	5.7799	8.5637
CSF1	5.8943	6.7022	6.7563	4.9641	10.7276	7.9249	5.7828	6.608	6.4792	5.4168	5.7893	5.4724	12.7539	7.8969	6.2564	6.5509	5.8289	4.4022	5.4362	2.45	5.9133	5.3596	5.3805	4.7256	5.4795	8.4272	5.2932	4.5414	7.7293	7.6971	6.6509	7.6455	6.2101	7.1075
CSF3	1.2998	0.8839	2.0749	0	1.2588	0	0.9267	1.9621	1.2121	2.0568	1.4603	1.5295	0	1.9924	0.9762	0	1.847	0	0	0	0	0	0	0	0	0	2.2032	0	0	0	1.1862	0	0	0
CXCL10	0	1.4279	2.0749	0	6.7676	4.918	3.8593	4.1221	1.8613	0.7067	3.0012	0	2.1001	1.5783	0	1.6035	0	0	3.1668	1.5426	1.9344	3.5365	3.6337	3.8515	1.8342	3.6407	1.6612	3.3536	8.9309	3.2736	4.136	5.9291	0	2.8688
CXCL9	0	1.4279	0	0	8.6086	5.9265	1.8886	0.9748	0	2.0568	0	0	1.5717	2.9912	0	3.0242	0	0.7819	0.8465	0	1.5268	3.209	0	2.8805	2.8903	4.4616	4.0126	1.7249	9.3917	2.7043	2.6093	6.6174	3.9173	2.2024
CXCR6	7.451	5.6688	6.0043	5.3901	7.3201	5.1839	6.3747	5.9944	2.6477	5.0547	3.9082	5.3773	4.5857	6.1398	6.0402	6.177	4.0518	4.7104	5.4626	4.6573	6.2528	6.9895	4.5305	6.0762	5.7613	6.4594	5.183	5.3562	5.228	5.8518	5.2475	7.2974	5.69	5.3444
CYBB	11.0623	9.1988	5.7976	8.0506	11.5718	10.9065	8.7201	11.944	9.8393	5.6344	10.5231	6.9934	10.5052	12.6005	8.856	9.0638	10.2609	11.9437	14.1162	12.396	14.2351	15.6113	14.7595	13.3213	14.6657	14.0134	14.4986	14.3926	15.3807	13.7348	13.4827	14.7506	11.5856	14.7714
EBI3	1.2998	1.4279	1.0504	0	5.1907	3.3947	0.9267	0.9748	0	0	2.171	0	3.7541	0	1.5531	0	0	0.7819	4.8143	0	1.9344	2.181	1.2789	4.7636	1.8342	2.7519	1.6612	0.8225	4.7677	1.3654	2.7527	1.778	0.8718	5.9175
EMP3	9.109	11.291	9.6439	10.923	10.8133	8.7863	9.5414	10.3808	11.7136	10.0743	9.6083	10.584	11.5303	9.2043	8.707	9.3245	12.8664	12.8072	11.7832	12.4576	12.9967	10.7112	12.0884	11.2593	11.7879	10.5239	10.9974	10.2497	11.8358	11.5085	11.7709	11.8872	10.5068	11.5783
EREG	1.9723	12.1359	5.4542	10.9172	9.3228	0	4.4996	7.2894	12.4558	5.2351	10.348	14.2073	11.7376	9.6028	3.541	11.3394	7.207	2.5936	7.4836	0.7117	2.2518	9.3473	7.649	8.5726	7.2576	9.1471	6.8262	8.4759	10.8936	9.7001	13.7905	11.7559	4.2039	11.2452
FFAR2	0	3.2408	0	3.6663	4.919	1.2385	0	5.9274	8.0318	0	2.171	1.9374	6.6289	0.9949	0	0	0	3.8022	5.7245	4.6573	5.1996	7.5481	8.1397	6.0762	7.4177	7.5865	5.1541	4.4429	7.738	7.7822	5.5716	6.5316	1.8031	7.4572
FPR1	5.5336	6.7369	2.0749	5.0515	8.4794	5.8436	3.4476	8.6533	8.7534	1.5342	5.4567	2.7356	8.9773	3.8975	0.9762	5.1143	1.2008	6.5626	11.5064	3.8472	8.2785	8.3495	11.1205	11.5264	12.3858	11.522	9.8058	9.8238	12.1215	11.643	11.4863	11.6435	6.3488	13.1261
GABBR1	7.1431	11.6524	4.9537	7.267	10.9683	4.9815	6.7696	11.0604	7.9573	7.5794	2.645	7.1833	11.8916	10.9765	5.5677	4.4187	4.1605	12.0834	12.1625	9.7081	8.2785	11.7031	10.7619	9.4978	8.9806	9.1495	10.1928	10.2642	12.75	8.7841	9.9562	11.4097	9.0215	9.6598
GCH1	7.4389	7.5203	9.7301	10.5573	8.8411	7.2916	7.9107	7.6977	6.1182	7.944	10.5688	8.5011	8.1111	6.5136	5.8597	8.4285	5.7615	8.0772	9.3225	10.7681	8.5845	10.2601	9.385	9.254	9.7372	9.4802	8.5708	9.6078	11.6327	9.2737	6.8554	9.5354	8.7568	9.209
GPR132	8.7944	9.4321	7.9252	8.7378	7.9877	8.5634	7.5713	8.1194	8.7534	8.4844	6.8437	8.3797	7.5322	7.7713	6.7598	6.3127	6.8652	6.9793	9.9592	6.8232	8.895	9.5007	8.8376	9.449	9.5149	9.445	9.2257	8.7807	9.6854	9.4947	9.7246	9.3774	7.0638	9.9785
HAS2	5.4395	0.8839	3.087	3.8724	4.6567	3.7987	4.9416	0.9748	1.8613	1.5342	0	3.2465	3.4413	4.8972	3.541	4.6115	1.847	0	0.8465	0	0	0	0.7768	1.6422	0	1.542	0.7832	0	0.7137	2.869	0	1.778	2.3645	2.2024
HBEGF	4.3223	9.0294	4.7958	4.5495	6.5808	5.5194	5.5804	11.4361	7.2888	3.6297	9.0499	9.5122	7.5825	7.1599	1.5531	6.1566	9.0871	8.3779	8.2717	8.8197	8.2114	10.5137	8.5851	9.1374	12.2948	8.5463	6.7315	9.6415	11.0177	7.1745	9.8604	8.716	9.7893	10.7009
HRH1	0	4.5743	4.093	0	5.0154	3.2983	2.4606	0.9748	0	0.7067	3.7292	0	2.1001	0.9949	0	1.0139	0	1.6591	5.3257	0.7117	0.9566	1.7469	3.0237	0	2.2776	2.7519	4.8277	3.1185	3.3161	4.9883	6.4125	4.5152	2.58	3.6677
IFNGR2	8.9259	10.4625	9.1568	9.6926	9.6323	9.3628	8.618	9.4492	9.51	9.5411	9.7427	9.8139	9.8984	9.8572	9.3074	9.4871	9.9216	10.3863	11.417	9.7245	10.2747	11.583	11.8516	10.5317	11.185	11.6909	10.512	10.4595	12.294	11.1517	10.9866	11.4558	10.5337	11.9806
IL10	3.4898	1.8221	0	1.5604	4.6655	2.6867	2.4606	4.7585	0	2.4396	2.171	1.9374	2.6462	3.4503	0	0	2.2916	1.6591	3.4029	0	1.9344	5.0361	5.0172	5.4405	7.9614	4.6925	4.6732	2.6734	5.6882	2.869	2.8832	5.3174	0.8718	8.855
IL10RA	7.7346	9.5748	7.5079	6.7835	10.3786	8.5106	9.3254	10.8896	8.3842	7.9734	5.7893	8.6475	9.8561	11.4918	8.6281	8.458	6.8812	9.7757	11.1449	8.4531	11.1839	13.1967	12.4127	11.8196	12.8839	11.4728	11.9287	12.5718	12.89	10.3133	10.8311	11.7351	9.9957	12.2473
IL12B	0	2.3858	0	0	2.8617	0	0	0	0	0.7067	0	0.9586	0	0	1.5531	0	0	1.9552	0	7.0828	6.9349	0	0	1.6422	1.1909	0	2.2032	0	0	0	1.1862	1.778	2.1109	0
IL15	6.5408	2.1313	2.4017	1.5604	6.5703	3.4851	3.1872	5.5942	1.2121	1.5342	2.645	1.9374	4.4184	5.2381	3.541	0	1.2008	2.2007	4.8546	2.0665	3.2428	8.2692	7.3289	7.103	4.961	4.9815	1.9575	3.814	9.0558	5.6171	2.0665	3.5271	3.0822	4.854
IL18RAP	8.9729	4.6246	4.4162	2.2924	5.347	7.7215	6.2089	4.2738	7.6425	3.2044	2.4274	5.0477	8.9526	4.1604	6.3276	5.2364	0	7.3728	4.5451	4.7627	6.8668	7.1773	5.8417	5.7746	7.4014	9.71	2.2032	4.0992	4.1408	7.9571	4.4624	4.9898	7.0904	6.48
IL1R1	3.4898	5.348	6.4902	5.2493	9.5977	7.5698	7.0697	8.6498	3.5277	5.2591	10.5943	3.623	10.3054	8.9412	3.4159	7.3674	5.1196	10.2481	8.4237	9.6474	10.996	6.2777	6.9996	7.928	4.869	9.507	6.2747	4.9882	7.7423	8.6574	4.285	6.1426	9.0238	9.0612
IL2RB	6.6707	8.7637	7.3176	6.2489	10.4247	8.5132	9.7921	9.0474	8.44	7.6896	4.9022	8.5086	7.7328	8.1037	8.7881	8.6751	7.9067	10.6493	6.9898	7.5921	9.6966	10.0291	7.2634	8.7299	10.2734	11.1119	6.9322	7.9207	8.2557	7.8329	7.4468	9.8747	9.6797	8.6664
IL4R	5.745	10.0786	9.368	8.7011	9.5834	7.2536	8.5743	9.1067	9.1069	8.8273	9.4126	9.2714	11.3085	8.0068	7.7336	8.2755	9.2803	10.9265	11.073	10.2485	11.3579	11.0446	11.1121	10.6932	11.0592	11.1525	10.5099	10.3551	11.1861	11.0783	10.786	10.7827	10.6177	10.8659
IL7R	7.867	7.4453	7.8601	4.8222	9.4618	8.203	9.1648	6.9384	3.6837	7.9291	3.7292	8.4974	10.6127	7.9787	10.0448	8.9992	5.1196	8.0022	7.1605	6.9023	9.0232	11.063	6.6562	9.5271	10.5514	8.7068	4.8638	6.3385	6.6559	8.1496	7.7067	8.8231	9.9875	9.8909
IRAK2	5.2858	6.2523	3.8995	4.4241	7.0207	6.0794	4.2493	6.5936	4.8405	5.4589	4.0674	3.7295	5.9728	5.3121	7.5145	3.4846	5.1196	7.7699	4.9321	5.8834	7.4898	7.1536	6.6865	6.1923	6.4737	7.9241	6.1484	6.0004	5.8728	6.3329	6.9478	5.8092	7.9609	4.6098
ITGB3	5.745	6.8887	7.7059	3.551	14.1502	6.733	7.7081	9.6129	5.6734	2.9915	7.1409	4.0907	10.4391	7.1599	6.8472	7.7623	1.847	10.4147	7.8052	7.2371	8.9149	11.0301	7.4397	11.1771	5.876	10.3456	3.7286	7.5288	7.4091	10.4929	4.5436	9.6691	2.7675	9.0925
KCNA3	7.2016	8.4342	6.7128	3.4258	10.4883	8.5106	8.0299	8.6636	5.2429	6.514	4.4022	6.2745	8.0729	9.4596	8.9322	7.6274	5.0647	6.8047	7.7634	5.5322	8.1506	9.789	9.2714	8.749	8.9016	9.3987	5.5367	8.133	5.857	7.8527	8.4294	9.0001	7.7874	9.4267
KCNJ2	4.0944	6.2995	2.668	1.9723	4.8854	2.8315	0.9267	1.5513	2.6477	0	3.7292	0	4.7357	2.5766	0	0	0	5.5111	7.7421	3.0027	4.3754	9.0142	5.3302	6.1499	3.855	8.0491	1.6612	2.9848	7.8542	8.9837	4.7963	6.1426	4.8688	7.5572
KIF1B	11.1213	8.9577	6.8926	10.3734	10.1937	10.1213	8.9104	11.327	8.7357	9.0188	9.5369	9.5141	11.3123	10.9081	7.4117	10.4902	6.7306	9.3135	11.1223	9.9128	10.1822	11.5517	10.8375	9.7233	10.7276	10.058	10.2998	11.0632	11.1175	10.876	10.4135	10.8851	8.8839	11.1828
LCK	5.8943	7.2668	6.6679	5.1339	8.9116	7.3041	8.689	7.359	7.4496	7.4021	3.6306	7.5817	7.1601	6.3824	8.4874	7.3584	5.6162	8.1076	5.8295	6.4963	8.7065	9.2305	6.9253	8.2362	9.5768	8.4029	4.8638	5.5101	6.3957	7.3999	7.3543	8.8936	9.2092	8.3612
LDLR	6.9689	12.0514	8.5826	8.8609	9.8029	6.89	7.7019	10.0927	10.2039	6.8106	8.9815	8.6475	11.5034	9.1994	8.8286	7.2467	6.2541	10.1844	11.4052	10.7591	11.804	9.1096	11.6522	10.3815	9.9	9.1077	9.2969	9.2261	11.1439	8.1734	10.7345	10.8789	7.159	9.5057
LPAR1	8.2252	7.4313	5.7696	5.1734	5.3715	4.3726	4.2493	5.08	4.7014	3.5541	5.7662	4.1684	3.0413	5.2756	2.9581	0	5.3205	0	5.1746	5.9445	5.5575	8.5397	0	6.3507	8.8703	6.4594	9.2969	7.9568	5.9937	4.2577	5.7186	5.6554	0.8718	4.1053
LTA	3.2886	2.1313	2.8926	0.9816	4.4977	2.6867	3.6681	2.9557	3.1538	3.3898	0	2.7356	3.6062	2.7987	4.2764	3.6103	4.0518	3.0346	1.7631	2.8831	4.2383	4.9834	4.7376	2.3903	5.795	4.3306	3.5625	2.6734	4.5484	3.6807	3.7819	5.0961	5.261	3.859
LY6E	9.4807	10.978	9.8638	8.133	11.8411	10.2677	9.7877	11.4962	9.7801	9.1433	7.8594	9.1593	11.85	10.0574	11.0066	8.0829	10.596	12.78	10.2523	12.1143	11.1085	9.1096	10.3242	11.1673	10.3973	9.7458	10.5809	8.6322	11.535	8.5155	10.3359	11.2939	10.6649	9.6501
LYN	11.8303	11.6668	11.5284	10.9874	11.5767	12.2629	10.7972	11.3619	11.4121	10.5352	11.5414	10.3548	11.7689	11.5349	12.1418	10.7925	10.4047	11.3417	12.6119	11.6595	11.359	13.1524	12.9543	12.3247	12.7191	12.0589	12.3066	12.8204	13.8085	12.5961	11.6698	12.4642	9.9637	12.5584
MARCO	1.9723	3.3643	0	0	5.9118	0.7483	0	6.6363	2.9228	0	0	0	5.2158	1.9924	0	0	1.2008	1.6591	5.5876	2.0665	2.5119	9.4061	8.4296	8.4022	8.435	8.55	7.6949	7.8976	10.9371	3.9979	4.6933	7.3699	0	8.121
MEP1A	0	1.4279	0	0	1.2588	0	0	0	0	0.7067	0	0	0	0	0	0	0	0	1.7631	0	0	0	0	0	0	0	1.2881	0	2.8875	0	0	0	0	0
MMP14	2.4292	10.1328	2.668	6.6498	10.4995	6.2437	7.1359	5.1986	5.6357	7.2426	2.171	6.1266	9.9843	6.7582	3.955	5.4533	7.8181	11.0019	7.0256	11.0538	12.0591	7.7823	9.0447	5.9663	10.2979	7.4512	11.09	10.1731	8.1096	5.3083	9.9681	8.8512	9.5769	9.438
MSR1	3.0548	4.2925	1.6517	0	7.514	5.7373	0	5.9944	1.2121	0.7067	3.7292	0	4.6247	6.5136	2.5451	3.726	0	1.6591	8.7994	2.2709	0	10.3105	10.1994	8.9624	9.7329	5.0663	6.7509	7.7092	12.1478	4.8766	4.0273	0.8559	2.7675	11.0197
NLRP3	8.5906	12.2168	9.5522	9.408	7.3138	8.3334	7.7449	10.9013	9.4569	9.6975	9.2121	10.3222	7.4314	10.8236	8.3141	7.1874	8.3124	7.957	10.7294	8.7742	9.2272	11.4164	11.2482	10.434	11.9346	11.0093	11.0562	11.6367	11.4521	10.4715	10.7018	10.7301	7.8614	12.1511
NMUR1	6.3728	10.7227	1.0504	2.7757	5.1907	4.3244	4.8544	3.5385	7.4604	3.5541	2.645	4.4433	3.7541	5.3121	4.7611	3.8331	2.2916	6.9376	6.5845	3.7133	4.773	6.7734	5.9287	4.3286	5.8917	5.6912	7.7049	6.2392	5.497	5.6401	9.7365	7.9161	4.6478	5.58
NOD2	3.8235	8.5526	6.0043	5.4873	6.9081	4.7459	5.0632	7.0265	5.5969	4.5313	6.7412	7.1926	6.9989	6.2189	4.4777	5.9814	2.2916	10.5538	11.0012	10.4638	11.4457	10.3925	10.2543	10.7195	11.0066	10.6468	10.2314	9.3722	11.4474	9.2002	9.1052	10.4625	8.7428	11.0178
OLR1	1.2998	4.4681	2.0749	2.5542	3.4264	3.2983	3.0369	4.0398	4.6264	1.819	4.1409	1.5295	2.4861	0	0	2.8311	1.847	1.2862	5.2061	0.7117	3.8248	6.3628	4.3404	5.0673	7.9276	8.9182	5.3956	3.4582	4.1408	7.6805	0	3.422	0	3.9458
P2RX4	8.1305	9.1395	8.1967	8.2669	7.8244	8.9891	7.1542	8.4332	9.8538	9.1594	8.0383	8.3919	7.5322	7.8165	8.9689	7.8793	8.5358	10.2118	9.3893	9.3518	9.2384	9.1218	9.2513	9.2388	9.6898	9.4069	9.0247	8.5189	10.0273	8.7342	9.5854	8.9203	9.4996	9.2265
P2RX7	7.4867	9.5458	8.4207	8.2439	8.0268	8.7251	7.0984	6.7699	8.749	8.9355	8.4495	7.2111	8.8119	6.6339	9.5257	7.4621	5.8934	8.433	9.682	7.9154	7.9346	10.3592	10.0913	10.7641	10.9803	10.0489	9.8849	9.8954	12.1306	9.3419	9.8385	10.6156	7.0992	9.8771
P2RY2	5.1138	11.5553	7.4648	6.7707	5.7154	5.385	6.4949	7.1591	7.7698	8.2737	8.3942	8.9357	4.4184	4.7452	5.8355	6.9817	6.4808	10.4758	9.1509	9.3962	11.3266	7.7746	8.4679	7.3419	8.8362	10.3656	9.6846	10.7814	8.5375	8.5704	10.0744	9.3844	9.2092	9.7725
PIK3R5	10.2838	9.642	9.4118	8.2015	9.5689	10.0593	8.7537	9.3944	9.1742	7.5457	9.3306	8.5309	9.1324	10.0945	8.8887	8.1824	7.6133	10.4351	11.7582	10.5263	10.83	11.534	11.5197	11.6763	11.7583	11.067	10.7243	10.8712	11.3932	10.6827	10.1939	11.2268	9.2153	12.299
PLAUR	1.2998	9.7871	7.2582	7.455	7.6603	5.4979	7.8216	9.9352	10.4707	8.0951	8.8833	9.3444	8.4161	7.6835	5.4766	7.3494	8.9153	10.7137	9.7194	9.8151	11.4231	10.2236	9.5859	9.4461	11.3426	9.985	9.0366	9.2663	11.4461	10.0653	10.3359	10.6959	10.0476	11.4983
PTAFR	5.7838	11.4309	4.5541	5.9408	7.9638	7.4682	5.5529	7.3333	7.8042	4.3193	8.4495	5.0059	6.9689	5.482	6.5224	6.5352	4.4449	8.6345	11.8091	9.5002	10.8037	10.5102	11.3456	10.3838	11.1988	10.1483	10.1218	10.9343	11.9173	10.9445	10.5257	11.4903	7.7766	12.122
PTGER4	9.4983	10.1501	9.0704	8.4549	9.9584	11.1334	9.2484	8.3374	10.5361	8.9832	8.979	9.3652	8.3652	10.8688	11.5162	8.8253	8.6752	10.4808	9.6146	10.3056	9.7621	10.6244	10.6783	10.4355	11.5851	11.1379	10.4934	10.9833	11.0389	9.4466	7.9531	9.4444	10.1041	10.2702
PTGIR	2.4292	3.3643	6.7128	0	7.3937	2.9631	5.4674	6.9831	3.8244	5.4998	5.2059	3.623	6.2219	5.8727	3.6562	3.4846	3.806	5.9067	5.4362	7.6619	6.8899	7.9635	8.8218	8.5753	8.9714	7.7556	8.4629	7.6162	7.9281	5.685	4.7285	6.8172	5.261	4.7612
PTPRE	10.3238	9.2873	10.8404	10.4468	9.169	10.3926	9.1328	12.0766	11.7221	9.6461	11.9952	9.4687	9.9376	12.2573	9.3314	9.7018	10.1465	11.3528	11.7956	10.8919	11.6373	12.8515	12.0508	12.1581	13.1404	12.1169	12.2227	12.4111	12.8462	12.4872	11.2664	12.2221	10.8695	12.6359
RGS1	9.4539	8.4342	6.5574	4.9184	10.4721	10.6997	8.0199	10.7924	7.1078	4.8166	7.5512	10.0427	8.2233	11.3546	7.1223	7.5667	9.3932	4.8961	4.443	4.5824	5.1238	6.4625	6.7548	6.3382	9.5707	6.9243	7.6175	7.7965	8.4075	5.2497	6.2885	8.3831	9.0053	8.3964
RHOG	10.8433	11.7313	10.0043	10.3139	11.2453	11.5848	10.6753	11.2433	12.2368	10.726	10.4254	10.6294	10.5072	10.1321	10.8385	10.6182	12.665	12.3664	12.4476	11.3694	12.2134	12.1378	12.5304	11.8917	12.1186	12.1928	11.5474	11.6181	12.5318	11.6157	11.7216	12.3612	11.0898	12.4691
RNF144B	10.1984	5.8906	7.2379	5.6361	10.1825	8.0596	9.834	9.0657	5.386	5.7405	8.1177	4.0085	11.2676	9.8433	5.93	8.3895	5.985	7.1788	9.6792	5.4077	5.9576	11.4551	11.0864	10.4458	9.9269	9.5351	8.5898	8.9495	11.8165	9.427	7.3144	8.1146	6.5665	10.5056
SCARF1	6.2944	6.488	9.5542	5.6361	8.7507	8.497	9.216	9.3244	6.1453	7.2486	8.9512	6.2389	9.2319	8.9815	9.3422	8.4664	6.1785	9.0135	8.558	9.8192	9.1974	9.321	8.4176	10.1586	8.1845	9.3124	8.0134	7.8504	9.6271	9.4352	8.736	9.5788	10.0225	9.0563
SCN1B	2.7757	0.8839	3.7921	1.9723	6.2783	5.2106	0	6.1199	4.9673	2.0568	4.0674	3.9213	5.266	3.8975	7.7788	1.6035	3.5096	4.9971	2.0677	4.5435	4.6158	5.087	6.3878	4.4267	6.0113	4.7448	7.1602	5.5579	4.0875	2.3048	2.271	4.0345	3.3404	3.3229
SGMS2	4.2904	8.128	8.0786	8.8205	7.5844	3.996	6.1017	6.1788	6.3919	5.8072	8.6508	7.2844	8.0456	6.3299	2.9581	5.4865	7.3402	1.2862	11.9339	3.2157	4.6701	10.4163	5.9947	10.0017	10.5484	9.377	9.6715	10.1658	10.2204	9.9134	10.6798	9.6919	3.0822	11.8924
SLAMF1	4.3223	6.5282	4.4868	5.4557	6.9493	4.4643	6.2436	4.1221	4.6264	4.4502	3.151	5.5027	6.9764	4.8483	5.5968	6.4703	0	4.3005	7.659	2.8831	6.288	7.0028	5.0794	5.5316	7.2515	6.2397	4.6732	4.6336	7.0674	6.693	8.9996	6.7644	6.6162	7.1447
SLC31A1	8.2252	9.6158	8.847	8.9143	9.671	8.8084	9.6489	8.798	8.5352	8.8492	9.0945	9.2824	9.3384	9.0721	7.7788	9.3608	7.8264	8.3495	10.1536	9.0367	9.0464	10.4088	9.7972	9.9671	10.8005	9.5934	10.2732	10.0665	11.3634	9.5863	9.7664	9.8698	8.4665	10.6123
SLC31A2	8.0924	9.5441	8.1266	8.1128	7.6652	7.4459	7.2254	7.892	8.2346	8.3815	8.3012	8.62	7.4853	8.4036	7.301	8.1044	7.4832	9.9599	10.6706	10.3358	10.5413	10.3488	9.9947	10.3182	10.9271	9.1784	9.1617	9.6177	11.7256	9.5412	9.1052	9.5985	9.2412	11.0701
SLC7A2	1.2998	4.9741	7.3838	8.1967	8.2211	5.1289	2.4606	4.4751	7.6801	7.8364	1.4603	6.7747	1.86	7.9442	1.5531	6.7689	5.1196	5.0292	1.7631	2.2709	0.9566	1.7469	3.8632	1.2716	2.0729	6.6082	5.4442	4.7203	0.7137	3.5892	0	4.2948	4.8688	6.3427
SPHK1	2.7319	4.5222	4.3119	3.7668	6.2774	6.8139	7.4419	7.6058	6.4995	5.8782	4.5346	4.4674	3.5667	7.0813	4.5384	6.5192	5.6223	5.243	5.9643	5.8938	6.0673	7.649	5.666	7.0384	7.3878	7.4996	7.317	6.2272	6.1802	5.438	6.2214	5.9447	5.2053	6.3369
STAB1	8.5461	7.9082	13.3658	3.6663	10.6946	9.6738	12.663	12.7609	8.9037	7.9291	11.9656	3.7295	12.0307	11.9921	10.2501	10.8398	3.335	16.9529	13.8032	15.7996	16.7595	12.6102	11.2658	14.3536	14.2553	12.8446	12.3873	12.7287	14.4859	13.319	10.6488	12.2263	16.3619	14.2014
TIMP1	9.2368	11.108	9.2021	10.5545	11.0539	8.4017	9.7215	10.0618	11.4086	10.5117	9.7098	10.2997	12.0028	8.5787	9.2398	9.1824	12.0081	13.9477	10.9905	12.1512	13.1844	10.074	11.6785	11.3096	12.0782	10.1592	11.0518	10.3294	12.3472	10.6625	10.9568	12.1255	12.0505	11.396
TLR1	8.7011	7.9433	8.7992	7.0293	8.4738	8.0706	8.0545	8.969	7.1351	8.863	7.7165	7.6712	8.155	9.2914	8.3615	7.62	6.1258	8.0422	9.3616	8.7951	8.7162	11.5836	10.4699	10.4676	11.316	10.433	10.3573	10.4572	11.4355	10.8318	9.1769	10.3098	7.8036	10.1007
TLR2	8.3533	11.854	10.5898	10.4508	8.8949	8.8322	9.9814	9.419	10.2853	10.455	11.3744	10.7449	9.0542	8.68	2.9581	10.7107	9.6125	11.6375	12.2549	10.953	11.7325	13.2492	12.7211	12.4309	13.1968	12.1747	12.0784	12.3817	12.8951	12.2569	12.2471	11.9882	11.4629	13.3603
TLR3	5.745	2.1313	0	6.0296	6.2653	3.996	3.8593	4.5364	2.6477	5.9319	4.3412	4.0085	3.8227	5.5751	5.5076	3.9327	6.4382	2.5936	2.7195	4.1873	2.5119	4.0283	1.6507	4.4267	3.5734	4.9815	4.8991	2.8375	3.9146	4.316	1.1862	4.2948	3.3404	3.9458
TNFAIP6	3.2886	2.9565	1.0504	0	6.5808	5.288	7.0502	5.5942	2.6477	1.179	4.517	0	4.4621	4.9903	0	3.3469	2.2916	5.3423	2.5332	0	4.0868	6.4035	2.4004	3.2457	6.1739	7.2843	5.7833	4.5414	6.3169	9.1511	2.7527	6.8377	4.0677	5.7344
TNFRSF1B	6.8821	10.972	9.0027	9.021	10.117	9.1531	9.7595	11.7323	10.2199	7.5554	9.3789	7.7429	9.6027	10.1785	7.9745	8.0276	9.5737	8.4831	12.811	8.7402	10.174	13.301	13.2405	12.5866	13.6191	12.4111	12.6127	12.9412	14.0192	11.9818	11.4351	12.9472	8.0807	13.0619
TNFRSF9	1.2998	3.1056	0	0	5.3955	2.6867	2.6793	3.2763	1.2121	1.179	0	3.0955	5.7264	1.9924	2.5451	2.6081	1.2008	2.4105	2.8845	0.7117	2.2518	3.5365	1.946	3.4462	4.1953	5.0245	2.413	1.7249	4.0321	3.9249	3.3116	7.0017	2.7675	5.3761
TNFSF10	8.4827	8.8241	7.9315	9.9488	8.9262	8.2933	7.2682	8.0047	8.8137	8.5021	7.2193	8.5564	9.079	7.6193	8.8101	8.5706	7.891	9.5685	10.2419	8.8796	10.3224	11.8097	11.2646	10.8501	11.5666	10.3925	10.6024	10.959	13.5891	11.323	8.6988	11.2925	9.6884	10.5383
TNFSF15	2.4292	2.1313	2.0749	0.9816	2.1643	1.6038	0.9267	1.5513	0	0.7067	0	0	0	1.9924	0.9762	0	0	0	3.1668	1.1861	0	3.9201	2.4004	4.2233	4.8043	3.5256	4.4534	2.8375	4.9279	2.0541	3.7134	5.5842	0	2.2024
