# Supplementary material for: MLKL promotes cellular differentiation in myeloid leukemia by facilitating the release of G-CSF
Source: Cell Death Differ. 2021 Jun 2;28(12):3235–50. doi: 10.1038/s41418-021-00811-1 (PMC8630008; doi:10.1038/s41418-021-00811-1)
Supplement: Supplementary file 11 — Supplementary Table S3 [file 41418_2021_811_MOESM11_ESM.xlsx]

## Sheet: Sheet1
	Forward Primer (5' -> 3')	Reverse Primer (5' -> 3')
Nod2	CAGGTCTCCGAGAGGGTACTG	GCTACGGATGAGCCAAATGAAG
Slc31a2	CACAGCCCTACAGGCATGG	CCAGAGTCTTGTGGAGCAATTTG
Cybb	TGTGGTTGGGGCTGAATGTC	CTGAGAAAGGAGAGCAGATTTCG
Best1	ACACAACACATTCTGGGTGC	CGCAAAGTACACACCTCATTCA
Ptafr	TATACTGGGGGTGGTTGCCAA	GCAGGTCAGCCATAGTGAGATTC
Ifngr2	TCCTCGCCAGACTCGTTTTC	GTCTTGGGTCATTGCTGGAAG
Pik3r5	TGCTCTGGAGCGATGCTTG	ACCTCTTGGGTCTTTTGTAGGA
Clec5a	TCGGGGCTTATCGTAGTAGTG	TGTAGGCATGGTACTTTCGTCAT
Tnfsf10	ATGGTGATTTGCATAGTGCTCC	GCAAGCAGGGTCTGTTCAAGA
Csf3	GCTGCTGCTGTGGCAAAGT	AGCCTGACAGTGACCAGG
Csf1	ATGAGCAGGAGTATTGCCAAGG	TCCATTCCCAATCATGTGGCTA
Gapdh	AGGTCGGTGTGAACGGATTTG	TGTAGACCATGTAGTTGAGGTCA
