# Supplementary material for: MLKL promotes cellular differentiation in myeloid leukemia by facilitating the release of G-CSF
Source: Cell Death Differ. 2021 Jun 2;28(12):3235–50. doi: 10.1038/s41418-021-00811-1 (PMC8630008; doi:10.1038/s41418-021-00811-1)
Supplement: Supplementary file 12 — Supplementary Table S4 [file 41418_2021_811_MOESM12_ESM.xlsx]

## Sheet: Antibody
	Antibody	Clone	Supplier
Lineage markers	IL-7Ra	A7R34	eBioscience
	B220	RA3_6B2	eBioscience
	CD19	eBio1D3	eBioscience
	TCR-b	H57-597	eBioscience
	CD3	17A2	eBioscience
	CD11b	M1/70	eBioscience
	Gr-1	RB6-8C5	eBioscience
	Ly6C	HK1.4	eBioscience
	TER-119	TER-119	eBioscience
Progenitor	Sca-1	D7	eBioscience
	c-Kit	2B8	eBioscience
	CD34	700011	R & D systems
	CD11/32	93	eBioscience
Others	EEA1	C45B10	CST
	G-CSF	MAB414	R & D systems
	G-CSFR	723806	R & D systems
	MLKL	EPR17514	Abcam
